# Supplementary material for: A Novel Vitronectin Peptide Facilitates Differentiation of Oligodendrocytes from Human Pluripotent Stem Cells (Synthetic ECM for Oligodendrocyte Differentiation)
Source: Biology (Basel). 2021 Dec 1;10(12):1254. doi: 10.3390/biology10121254 (PMC8698880; doi:10.3390/biology10121254)
Supplement: Supplementary file 1 [file biology-10-01254-s001.zip]

Archive with 2 entries (2 files):
- biology-1231138-Supplementary Materials.pdf
- Supplementary Figures_Park et al_R1.pptx
